# Supplementary material for: Impact of Various Atrial Fibrillation Treatment Strategies on Length of Stay in the Emergency Department and Early Complications—3 Years of a Single-Center Experience
Source: J Clin Med. 2023 Dec 29;13(1):190. doi: 10.3390/jcm13010190 (PMC10779744; doi:10.3390/jcm13010190)
Supplement: Supplementary file 1 [file jcm-13-00190-s001.zip]

Archive with 1 entries (1 files):
- jcm-2713779-supplementary.pdf
